# Supplementary material for: Effects of Improper Mechanical Force on the Production of Sonic Hedgehog, RANKL, and IL-6 in Human Periodontal Ligament Cells In Vitro
Source: Dent J (Basel). 2024 Apr 15;12(4):108. doi: 10.3390/dj12040108 (PMC11049549; doi:10.3390/dj12040108)
Supplement: Supplementary file 1 [file dentistry-12-00108-s001.zip]

Archive with 1 entries (1 files):
- dentistry-2823114-supplementary.pdf
